# Supplementary material for: Vistla: identifying influence paths with information theory
Source: Bioinformatics. 2025 Jan 24;41(2):btaf036. doi: 10.1093/bioinformatics/btaf036 (PMC11806950; doi:10.1093/bioinformatics/btaf036)
Supplement: btaf036_Supplementary_Data [file btaf036_supplementary_data.zip]

Archive with 1 entries (1 files):
- 4f892_supl.pdf
